# Supplementary material for: Conquering the Host: Determinants of Pathogenesis Learned from Murine Gammaherpesvirus 68
Source: Annu Rev Virol. Author manuscript; Available in PMC 2022 May 31. (PMC9153731; doi:10.1146/annurev-virology-011921-082615)
Supplement: Supp Table 2 [file NIHMS1807025-supplement-Supp_Table_2.xlsx]

## Sheet: All MHV68 genes
Supplemental Table 2. Detailed phenotypes of MHV68 recombinant mutant viruses in cell culture and in mice. a
Gene name	General function b	Kinetic class in lytic replication c	Latent expression d	Mutant virus description e	Lytic replication in vitro f, g	In vivo phenotypes of mutant viruses h	Function classification	Acute replication in the lungs (3-9 dpi)	Trafficking to draining lymph nodes and peripheral dissemination	Establishment of latency in the spleen (13-18 dpi)	Maintenance of latency in the spleen (≥28-42 dpi)	Reactivation from latency in the spleen (13-18 dpi)	Infectious center assay-specific latency and/or reactivation in the spleen (13-18 dpi)	Infectious center assay-specific latency and/or reactivation in the spleen (≥28-42 dpi)	Establishment of latency in the PECs (13-18 dpi)	Maintenance of latency in the PECs (≥28-42 dpi)	Reactivation from latency in the PECs (13-18 dpi)	Infectious center assay-specific latency and/or reactivation in the PECs (13-18 dpi)	Infectious center assay-specific latency and/or reactivation in the PECs (≥28-42 dpi)	Transmission and shedding	Virus-associated diseases	References
All TMERs	Noncoding RNA	Constitutive RNA Pol III-driven	yes	TMER.TKO mutant lacking all eight TMERs	wt	Decreased pneumonia in IFNγ-/- mice	In vivo: latency; disease	wt	no	i.n., wt i.p., nd	nd	nd	nd	nd	nd	nd	nd	nd	nd	nd	Mortality in IFNγ-/- mice: ↓~60%	(1)
				sncRNA.KO mutant lacking all vtRNAs and miRNAs	wt	Increased splenic latency in the maintenance phase after i.n.		wt	no	i.n., wt m i.p., nd	i.n., ↑~10x m i.p., nd	i.n., ↓~2.4x i.p., nd	nd	nd	nd	nd	nd	nd	nd	nd	Mortality in IFNγ-/- mice: wt	(2)
All miRNAs	Noncoding RNA	Constitutive RNA Pol III-driven	yes	Zt6 mutant lacking all 14 pre-miRNA stem-loops	wt	Decreased splenic latency establishment and reactivation after i.n; decreased pneumonia in IFNγ-/- mice	In vivo: latency; disease	wt	nd	i.n., high dose p, ↓~2.3x i.n. low dose p, ↓~2x i.p., nd	nd	i.n., high dose, wt i.n., low dose, ↓~4.4x i.p., nd	nd	nd	nd	nd	nd	nd	nd	nd	Mortality in IFNγ-/- mice: ↓~75%	(3)
TMER1 (vtRNA1, miR-1, and miR-10)	Noncoding RNA	Constitutive RNA Pol III-driven	yes	TMER1-only mutant expressing TMER1 but lacking all other seven TMERs	nd	Increased pneumonia in IFNγ-/- mice	In vivo: disease	wt	nd	nd	nd	nd	nd	nd	nd	nd	nd	nd	nd	nd	Mortality in IFNγ-/- mice: ↑~30%	(1)
				vtRNA1-only mutant expressing vtRNA1 but lacking miR-1 and miR-10 pre-miRNA stem-loops and all other seven TMERs	nd	Increased pneumonia in IFNγ-/- mice		wt	nd	nd	nd	nd	nd	nd	nd	nd	nd	nd	nd	nd	Mortality in IFNγ-/- mice: ↑~30%	(1)
TMER2 (vtRNA2, miR-2, and miR-3)	Noncoding RNA	Constitutive RNA Pol III-driven	yes	∆miR2 mutant lacking miR-2 pre-miRNA stem-loop	nd	wt	No phenotype	nd	no	i.n., wt i.p., nd	nd	nd	nd	nd	nd	nd	nd	nd	nd	nd	nd	(4)
				∆miR2.3 mutant lacking both miR-2 and miR-3 pre-miRNA stem-loops	nd	wt		nd	no	i.n., wt i.p., nd	nd	nd	nd	nd	nd	nd	nd	nd	nd	nd	nd	(4)
TMER3 (vtRNA3 and miR-4)	Noncoding RNA	Constitutive RNA Pol III-driven	yes	nd	nd	nd	Not analyzed	nd	nd	nd	nd	nd	nd	nd	nd	nd	nd	nd	nd	nd	nd	n/a
TMER4 (vtRNA4, miR-5, and miR-6)	Noncoding RNA	Constitutive RNA Pol III-driven	yes	∆miR5.6 mutant lacking both miR-5 and miR-6 pre-miRNA stem-loops	wt	Severely decreased hematogenous dissemination and downstream latency establishment in the spleen and PECs after i.n.; decreased pneumonia in IFNγ-/- mice	In vivo: dissemination to the spleen; disease	wt	yes	i.n., ↓~26x i.p., wt	nd	nd	nd	nd	i.n., ↓~100x i.p., nd	nd	nd	nd	nd	nd	Mortality in IFNγ-/- mice: ↓~60%	(4)
TMER5 (vtRNA5, miR-7, and miR-12)	Noncoding RNA	Constitutive RNA Pol III-driven	yes	∆miR7.12 mutant lacking both miR-7 and miR-12 pre-miRNA stem-loops	wt	Decreased splenic latency establishment after i.n.	In vivo: latency	wt	nd	i.n., ↓~3.4x i.p., nd	nd	nd	nd	nd	nd	nd	nd	nd	nd	nd	nd	(5)
				∆miR7 mutant lacking miR-7 pre-miRNA stem-loop	wt	Decreased splenic latency establishment after i.n.		nd	nd	i.n., ↓~6.1x i.p., nd	nd	nd	nd	nd	nd	nd	nd	nd	nd	nd	nd	(5)
				∆miR12 mutant lacking miR-12 pre-miRNA stem-loop	wt	wt		nd	no	i.n., wt i.p., nd	nd	nd	nd	nd	nd	nd	nd	nd	nd	nd	nd	(5)
TMER6 (vtRNA6, miR-13, and miR-8)	Noncoding RNA	Constitutive RNA Pol III-driven	yes	nd	nd	nd	Not analyzed	nd	nd	nd	nd	nd	nd	nd	nd	nd	nd	nd	nd	nd	nd	n/a
TMER7 (vtRNA7 and miR-14)	Noncoding RNA	Constitutive RNA Pol III-driven	yes	nd	nd	nd	Not analyzed	nd	nd	nd	nd	nd	nd	nd	nd	nd	nd	nd	nd	nd	nd	n/a
TMER8 (vtRNA8, miR-15, and miR-9)	Noncoding RNA	Constitutive RNA Pol III-driven	yes	∆miR15.9 mutant lacking both miR-15 and miR-9 pre-miRNA stem-loops	wt	Increased lytic replication in the lungs after i.n.	In vivo: lytic replication	↑~10x	no	i.n., wt i.p., nd	nd	nd	nd	nd	nd	nd	nd	nd	nd	nd	nd	(4, 6)
				∆miR9 mutant lacking miR-9 pre-miRNA stem-loop	nd	wt		nd	no	i.n., wt i.p., nd	nd	nd	nd	nd	nd	nd	nd	nd	nd	nd	nd	(4)
M1	Secreted superantigen-like protein	Early-late	yes	M1.LacZ mutant deficient in the expression of M1 protein	wt	Increased reactivation in the spleen and PECs after i.p.; decreased lethality and fibrosis in IFNγR-/- mice	In vivo: latency and/or reactivation; disease	nd	nd	nd	nd	i.n., nd i.p., ↑~5x n	nd	nd	nd	nd	i.n., nd i.p., ↑~14.3x n	nd	nd	nd	Mortality in SCID mice: wt Mortality in IFNγR-/- mice: ↓~50%	(7)
				M1.Δ511mutant deficient in the expression of M1 protein	nd	Decreased reactivation in the spleen after i.p.; increased reactivation in the PECs after i.p.; increased latency establishment in IgD- B cells after i.p.; increased LPD in β2m-/- mice		wt	nd	i.n., nd i.p., wt	i.n., nd i.p., wt	i.n., nd i.p., ↓~4.4x	nd	nd	i.n., nd i.p., wt	i.n., nd i.p., wt	i.n., nd i.p., wt i.p., ↑~10x n	nd	nd	nd	LPD in β2m-/- mice: ↑~20%	(7–10)
				M1.stop mutant deficient in the expression of M1 protein	nd	Decreased reactivation in the spleen after i.p.; increased reactivation in the PECs after i.p.		nd	nd	nd	i.n., nd i.p., wt	i.n., nd i.p., ↓~4.5x	nd	nd	nd	i.n., nd i.p., wt	i.n., nd i.p., wt i.p., ↑~10x n	nd	nd	nd	nd	(8, 10)
M2	Adaptor protein	Early-late	yes	M2.LacZ mutant deficient in the expression of M2 protein	wt	Decreased splenic latency establishment and reactivation after i.n.; Increased reactivation in the PECs after i.p.	In vivo: latency and/or reactivation; plasmablast differentiation	nd	nd	i.n., ↓~25x i.p., nd	i.n., nd i.p., wt	i.n., ↓~10x i.p., wt	nd	nd	nd	nd	i.n., nd i.p., nd i.p., ↑~10x n	nd	nd	nd	Mortality in Rag1-/- mice: wt	(11)
				M2.stop mutant deficient in the expression of M2 protein	nd	Decreased splenic latency establishment and reactivation after i.n. and i.p.		wt	nd	i.n., high dose,↓~3-10x i.n., low dose, essential i.p., high dose, wt i.p.,low dose, ↓~4-5x	i.n., high dose, wt i.n., low dose, ↓~41.1x i.p., high dose, ↑~3x i.p., low dose, ↑~10x	i.n., high dose, essential i.n., low dose, essential i.p., high dose, wt i.p.,low dose, essential	nd	nd	nd	nd	i.n., nd i.p., nd i.p., wt n	nd	nd	nd	nd	(11–13)
				76(RΔM2) mutant deficient in the expression of M2 protein	wt	Decreased splenic latency and/or reactivation after i.n.		wt	nd	nd	nd	nd	i.n., ↓~8x i.p., nd	i.n., ↑~10x i.p., nd	nd	nd	nd	nd	nd	nd	nd	(14)
				M2.FS mutant deficient in the expression of M2 protein	wt			wt	nd	nd	nd	nd	i.n., ↓>10x i.p., nd	i.n., ↓>3x i.p., nd	nd	nd	nd	nd	nd	nd	nd	(15)
				M2.loxP mutant carrying two loxP sites flanking M2 that enables conditional deletion of M2 i	wt	Decreased splenic latency establishment and reactivation after i.n in CD19-Cre mice; decreased splenic reactivation after i.p. in CD19-Cre mice		wt	no	i.n., ↓~11.3x i.p., wt	nd	i.n., ↓~49.5x i.p., ↓~10x	nd	nd	nd	nd	nd	nd	nd	nd	nd	(13)
				M2.P8, M2.P9, and M2.P8/9 mutants harboring mutations in P8 and/or P9 PXXP motifs	nd	Decreased splenic latency establishment and reactivation after i.n.		wt	nd	i.n., ↓~12x i.p., nd	nd	i.n., ↓~10-30x i.p., nd	nd	nd	nd	nd	nd	nd	nd	nd	nd	(16)
				M2.Y120/129D mutant carrying aspartic acid substitutions for tyrosines 120 and 129 of M2	nd			wt	nd	i.n., ↓~15x i.p., nd	nd	i.n., ↓~54x i.p., nd	nd	nd	nd	nd	nd	nd	nd	nd	nd	(16)
				M2.Y129F/P7 mutant carrying phenylalanine substitution for tyrosine 129 of M2 and alanine substitutions for prolines 160 and 163 in the P7 motif	nd			wt	nd	i.n., ↓~17.4x i.p., nd	nd	i.n., ↓~100x i.p., nd	nd	nd	nd	nd	nd	nd	nd	nd	nd	(16)
M3	Chemokine binding protein	Early-late	yes	M3.stop mutant deficient in the expression of M3 protein	wt	Severely decreased lethality in CD1 mice	In vivo: latency and/or reactivation; disease	wt	no	i.n., wt i.p., wt	nd	i.n., wt i.p., wt	nd	nd	i.n., wt i.p., wt	nd	i.n., wt i.p., wt	nd	nd	nd	Virulence in CD1 mice: ↓~100x Mortality in IFNγR-/- mice: wt	(17)
				M3.stop mutant deficient in the expression of M3 protein j	nd	Decreased splenic latency establishment and maintenance in wood mice after i.n.		nd	nd	i.n., ↓~10x m i.p., nd	i.n., ↓~100x m i.p., nd	nd	i.n., ↓~6x i.p., nd	nd	nd	nd	nd	nd	nd	nd	nd	(18)
M4	Secreted protein	Immediate early	yes	M4.stop mutant deficient in the expression of M4 protein	wt	Decreased splenic latency establishment and reactivation after i.n. and i.p.	In vivo: latency and/or reactivation	wt	nd	i.n., ↓~10x i.p., ↓~3x	i.n., wt i.p., nd	i.n., ↓~10x i.p., ↓~10x	nd	nd	i.n., nd i.p., wt	nd	i.n., nd i.p., wt	nd	nd	nd	nd	(19)
ORF4	Glycoprotein (gp70), regulator of complement activation	Early-late	yes	ORF4.stop mutant deficient in the expression of ORF4 protein	wt	Decreased lethality in CD1, IFNγR-/-, F1, and Factor B-/- mice	In vivo: lytic replication; disease	wt	nd	nd	nd	i.n., nd i.p., wt	nd	nd	nd	nd	i.n., nd i.p., wt	nd	nd	nd	Virulence in CD1 mice: ↓~100x Mortality in IFNγR-/- mice: ↓~30% Mortality in F1 mice: ↓~50% Mortality in C3-/- mice: ↓wt Mortality in Factor B-/- mice: ↓~30%	(20)
				ORF4 deletion mutant	↓~10x	Decreased lytic replication in the lungs and downstream splenic latency and/or reactivation after i.n.		↓~10x	nd	nd	nd	nd	i.n., ↓~5x i.p., nd	nd	nd	nd	nd	nd	nd	nd	nd	(21, 22)
ORF6	Single-stranded DNA binding protein (ssDNABP)	Early/Early-late	no	ΔssDNABP mutant deficient in the expression of ORF6 protein	essential	Severely decreased latency establishment in the spleen after i.n. and i.p.; severely decreased reactivation in the PECs after i.p.; severely decreased lethality in Rag1-/- mice	In vivo: lytic replication; disease	nd	nd	i.n., essential i.p., essential	nd	nd	nd	nd	i.n., nd i.p., wt	i.n., nd i.p., wt	i.n., nd i.p., essential	nd	nd	nd	Mortality in Rag1-/- mice: ↓~100%	(23)
ORF7	DNA packaging terminase subunit 2	Early-late	no	nd	nd	nd	Not analyzed	nd	nd	nd	nd	nd	nd	nd	nd	nd	nd	nd	nd	nd	nd	n/a
ORF8	Envelope glycoprotein B (gB)	Late	no	ORF8.ΔFCS mutant carrying deletion and/or mutations in the furin cleavage site that is deficient in gB cleavage activity	wt	Decreased lytic replication in the lungs after i.n.	In vivo: lytic replication	↓~10x	nd	nd	nd	nd	nd	i.n., wt i.p., nd	nd	nd	nd	nd	nd	nd	nd	(24)
ORF9	DNA polymerase catalytic subunit	Early/Early-late	no	nd	nd	nd	Not analyzed	nd	nd	nd	nd	nd	nd	nd	nd	nd	nd	nd	nd	nd	nd	n/a
ORF10	Protein G10	Early-late	no	nd	nd	nd	Not analyzed	nd	nd	nd	nd	nd	nd	nd	nd	nd	nd	nd	nd	nd	nd	n/a
ORF11	Virion protein G11/p43	Late	no	ORF11.stop mutant deficient in the expression of ORF11 protein	wt	Decreased lytic replication in the lungs after i.n.	in vivo: lytic replication	↓~3x	nd	nd	nd	nd	i.n., wt i.p., nd	i.n., wt i.p., nd	nd	nd	nd	nd	nd	nd	nd	(25)
ORF12/mK3	E3 ubiquitin ligase, immune evasion	Immediate early/Late	yes	ΔK3 mutant deficient in the expression or function of mK3	wt	Decreased splenic latency and/or reactivation after i.n.	In vivo: latency and/or reactivation	wt	no	i.n., wt i.p., nd	nd	nd	i.n., ↓~10-50x i.p., nd	i.n., wt i.p., nd	nd	nd	nd	nd	nd	nd	nd	(26)
M5	unknown	Early-late	no	nd	nd	nd	Not analyzed	nd	nd	nd	nd	nd	nd	nd	nd	nd	nd	nd	nd	nd	nd	n/a
M6	unknown	Immediate early	no	M6.stop mutant deficient in the expression of M6 protein	wt	wt	No phenotype	wt	nd	nd	nd	i.n., wt i.p., nd	nd	nd	nd	nd	nd	nd	nd	nd	nd	(27)
ORF17	Capsid protein	Late	no	nd	nd	nd	Not analyzed	nd	nd	nd	nd	nd	nd	nd	nd	nd	nd	nd	nd	nd	nd	n/a
ORF18	Protein UL79, Regulator of late gene expression	Late	no	ORF18.stop mutant deficient in the expression of ORF18 protein	essential	nd	In vitro: lytic replication	nd	nd	nd	nd	nd	nd	nd	nd	nd	nd	nd	nd	nd	nd	(28)
ORF19	DNA packaging tegument protein UL25	Late	no	nd	nd	nd	Not analyzed	nd	nd	nd	nd	nd	nd	nd	nd	nd	nd	nd	nd	nd	nd	n/a
ORF20	Nuclear protein UL24	Early-late	no	ORF20.stop and ORF20.FR mutants deficient in the expression of ORF20 protein	wt	Severely increased lytic replication in the lungs after i.n.	In vivo: lytic replication	↑~100x	nd	nd	nd	nd	i.n., wt i.p., nd	nd	nd	nd	nd	nd	nd	nd	nd	(29)
ORF21	Thymidine kinase (TK)	Early-late	no	ORF21 deletion mutant	wt	Severely decreased lytic replication in the lungs and downstream latency and/or reactivation in the spleen after i.n.; decreased reactivation in the spleen and PECs after i.p.	In vivo: lytic replication; reactivation	essential	nd	nd	i.n., ↓~10x m i.p., wt m	nd	i.n., ↓~100x i.p., ↓~100x	i.n., wt i.p., nd	i.n., nd i.p., ↓~5x m	nd	nd	i.n., nd i.p., ↓~100x	nd	nd	nd	(30, 31)
ORF22	Envelope glycoprotein H (gH), Virion and cell membrane fusion	Late	no	ORF22.stop mutant deficient in the expression of gH	essential	nd	In vitro: lytic replication	nd	nd	nd	nd	nd	nd	nd	nd	nd	nd	nd	nd	nd	nd	(32, 33)
ORF23	Protein UL88	Late	no	ORF23 deletion mutant	wt	wt	No phenotype	wt	no	i.n., wt m i.p., wt m	nd	i.n., wt i.p., wt	nd	nd	i.n., nd i.p., wt m	nd	i.n., nd i.p., wt	nd	nd	nd	nd	(34)
ORF24	Virion protein UL87, Regulator of late gene expression	Early	no	ORF24.stop mutant deficient in the expression of ORF24 protein	essential	nd	In vitro: lytic replication	nd	nd	nd	nd	nd	nd	nd	nd	nd	nd	nd	nd	nd	nd	(35)
ORF25	Major capsid protein	Early-late	no	nd	nd	nd	Not analyzed	nd	nd	nd	nd	nd	nd	nd	nd	nd	nd	nd	nd	nd	nd	n/a
ORF26	Capsid triplex subunit 2	Late	no	nd	nd	nd	Not analyzed	nd	nd	nd	nd	nd	nd	nd	nd	nd	nd	nd	nd	nd	nd	n/a
ORF27	Envelope glycoprotein 48 (gp48), virus intercellular spread	Late	no	ORF27.stop and ORF27.FRT mutants deficient in the expression of ORF27 protein	wt	Decreased lytic replication in the lungs and downstream splenic latency and/or reactivation after i.n.	In vivo: lytic replication	↓~10x	nd	nd	nd	nd	i.n., ↓~5-10x i.p., nd	i.n., wt i.p., nd	nd	nd	nd	nd	nd	nd	nd	(36)
ORF28	Envelope glycoprotein	Late	no	ORF28 mutant lacking its transmembrane domain	wt	wt	No phenotype	wt	nd	nd	nd	nd	i.n., wt i.p., nd	i.n., wt i.p., nd	nd	nd	nd	nd	nd	nd	nd	(37)
ORF29b	DNA packaging protein	Late	no	nd	nd	nd	Not analyzed	nd	nd	nd	nd	nd	nd	nd	nd	nd	nd	nd	nd	nd	nd	n/a
ORF30	Protein UL91, Regulator of late gene expression	Early-late	no	ORF30.stop mutant deficient in the expression of ORF30 protein	essential	nd	In vitro: lytic replication	nd	nd	nd	nd	nd	nd	nd	nd	nd	nd	nd	nd	nd	nd	(38)
ORF31	Protein UL92, regulator of late gene expression	Early-late	no	ORF31.stop mutant deficient in the expression of ORF31 protein	essential	Severely decreased splenic latency establishment after i.n. and i.p.	In vivo: lytic replication	nd	nd	i.n., essential i.p., ↓~32.8x	i.n., essential i.p., wt	nd	nd	nd	nd	nd	nd	nd	nd	nd	nd	(39, 40)
ORF32	DNA packaging tegument protein UL17	Early-late	no	nd	nd	nd	Not analyzed	nd	nd	nd	nd	nd	nd	nd	nd	nd	nd	nd	nd	nd	nd	n/a
ORF33	Tegument protein UL16, virion morphogenesis and egress	Late	no	ORF33.stop mutant deficient in the expression of ORF33 protein	essential	nd	In vitro: lytic replication	nd	nd	nd	nd	nd	nd	nd	nd	nd	nd	nd	nd	nd	nd	(41)
ORF29a	DNA packaging protein	Late	no	nd	nd	nd	Not analyzed	nd	nd	nd	nd	nd	nd	nd	nd	nd	nd	nd	nd	nd	nd	n/a
ORF34	Protein UL95, regulator of late gene expression	Early-late	no	ORF34.stop mutant deficient in the expression of ORF34 protein	essential	nd	In vitro: lytic replication	nd	nd	nd	nd	nd	nd	nd	nd	nd	nd	nd	nd	nd	nd	(38)
ORF35	Tegument protein UL14	Early-late	no	ORF35.stop mutant deficient in the expression of ORF35 protein	↓~5x	Severely decreased lytic replication in the lungs and downstream latency and reactivation in the spleen after i.n.; Severely decreased reactivation in the spleen after i.p.	In vivo: lytic replication; reactivation	↓>100x	nd	i.n., ↓>100x m i.p., wt m	nd	i.n., essential i.p., essential	nd	nd	nd	nd	nd	nd	nd	nd	nd	(42)
ORF36	Tegument serine/threonine protein kinase	Early	no	ORF36.stop mutant deficient in the expression of ORF36 protein	↓>10x	Severely decreased lytic replication in the lungs and downstream latency establishment and reactivation in the spleen and PECs after i.n.; severely decreased latency establishment and reactivation in the spleen and PECs after i.p.	In vivo: lytic replication; latency and reactivation	↓>100x	nd	i.n., high dose, ↓~16-20x i.n., low dose, essential i.p., high dose, ↓~6x i.p., low dose, nd	i.n., high dose, nd i.n., low dose, wt i.p., high dose, wt i.p., low dose, nd	i.n., high dose, essential i.n., low dose, essential i.p., high dose, essential i.p., low dose, nd	i.n., essential i.p., nd	nd	i.n., essential i.p., ↓~4x	i.n., nd i.p., wt	i.n., essential i.p., ↓~12x i.p., essential n	nd	nd	nd	nd	(43–46)
				ORF36.KN mutant deficient in the kinase activity of ORF36 protein	↓>100x	Severely decreased lytic replication in the lungs and downstream latency and reactivation in the spleen and PECs after i.n.; severely decreased reactivation in the spleen and PECs after i.p.		↓~100x	nd	i.n., high dose, ↓~16-20x i.n., low dose, essential i.p., high dose, wt i.p., low dose, nd	i.n., high dose, nd i.n., low dose, wt i.p., high dose, wt i.p., low dose, nd	i.n., high dose, essential i.n., low dose, essential i.p., high dose, essential i.p., low dose, nd	i.n., ↓~100x i.p., nd	nd	i.n., essential i.p., wt	i.n., nd i.p., wt	i.n., essential i.p., wt i.p., essential n	nd	nd	nd	nd	(44–46)
ORF37	Alkaline exonuclease, SOX homolog, host shutoff	Early-late	no	ORF37.stop mutant deficient in the expression of ORF37 protein	↓>100x	Severely decreased lytic replication in the lungs after i.n.	In vivo: lytic replication; latency and/or reactivation	essential	nd	nd	nd	nd	nd	nd	nd	nd	nd	nd	nd	nd	nd	(47)
				ORF37.ΔHS mutant deficient in the host shutoff activity of ORF37 protein	wt	Severely decreased splenic latency establishment and reactivation after i.n.		wt	nd	i.n., ↓~100x i.p., nd	nd	nd	i.n., ↓~30x i.p., nd	nd	nd	nd	nd	nd	nd	nd	nd	(48)
ORF38	Myristylated tegument protein	Immediate early	no	nd	nd	nd	Not analyzed	nd	nd	nd	nd	nd	nd	nd	nd	nd	nd	nd	nd	nd	nd	n/a
ORF39	Envelope glycoprotein M (gM), virion assembly	Late	no	ORF39.stop mutant deficient in the expression of gM	essential	nd	In vitro: lytic replication	nd	nd	nd	nd	nd	nd	nd	nd	nd	nd	nd	nd	nd	nd	(33)
ORF40	Helicase/primase subunit	Early-late	no	nd	nd	nd	Not analyzed	nd	nd	nd	nd	nd	nd	nd	nd	nd	nd	nd	nd	nd	nd	n/a
ORF42	Tegument protein UL7	Late	no	nd	nd	nd	Not analyzed	nd	nd	nd	nd	nd	nd	nd	nd	nd	nd	nd	nd	nd	nd	n/a
ORF43	Capsid portal protein	Early-late	no	nd	nd	nd	Not analyzed	nd	nd	nd	nd	nd	nd	nd	nd	nd	nd	nd	nd	nd	nd	n/a
ORF44	Helicase/primase helicase subunit	Early-late	no	nd	nd	nd	Not analyzed	nd	nd	nd	nd	nd	nd	nd	nd	nd	nd	nd	nd	nd	nd	n/a
ORF45	Tegument protein G45, virion morphogenesis and egress	Late	no	ORF45.stop mutant deficient in the expression of ORF45 protein	↓>100x	nd	In vitro: lytic replication	nd	nd	nd	nd	nd	nd	nd	nd	nd	nd	nd	nd	nd	nd	(49, 50)
ORF46	Uracil DNA glycosylase (vUNG)	Late	no	ORF46.stop mutant deficient in the expression of ORF46 protein	↓~8x	Severely decreased lytic replication in the lungs and downstream splenic latency establishment and reactivation after i.n.	In vivo: lytic replication	↓~100x	nd	i.n., high dose, ↓~3.7x i.n. low dose, ↓>100x i.p., high dose, nd i.p., low dose, ↓~3.3	i.n., high dose, nd i.n. low dose, wt i.p., high dose, wt i.p., low dose, ↓~2.4x	i.n., high dose, ↓~6x i.n. low dose, ↓>13x i.p., high dose, wt i.p., low dose, wt	nd	nd	i.n., nd i.p., high dose, nd i.p., low dose, ↓~2.4x	i.n., nd i.p., high dose, nd i.p., low dose, wt	i.n., nd i.p., high dose, nd i.p., low dose, ↓~3x	nd	nd	nd	nd	(51, 52)
				ORF46.CM mutant deficient in the catalytic activity of ORF46	wt	wt		wt	no	i.n., wt i.p., wt	i.n., ↓~3.2x i.p., wt	i.n., ↓~3.1x i.p., wt	nd	nd	i.n., nd i.p., wt	nd	i.n., nd i.p., wt	nd	nd	nd	nd	(52)
				ORF46.CM/ORF54.CM mutant deficient in the catalytic activity of both ORF46 and ORF54	wt	Severely decreased lytic replication in the lungs and downstream splenic latency establishment and reactivation after i.n.		↓~100x	nd	i.n., ↓~91.5x i.p., wt	i.n., ↓~2.8x i.p., wt	i.n., ↓~123.7x i.p., ↑~2.2x	nd	nd	i.n., nd i.p., ↓~2.2x	nd	i.n., nd i.p., wt	nd	nd	nd	nd	(52)
ORF47	Envelope glycoprotein L (gL), Virion and cell membrane fusion	Early-late	no	ORF47.stop and ORF47 deletion mutants deficient in the expression of gL	wt	wt	No phenotype	wt	nd	nd	nd	nd	i.n., wt i.p., nd	nd	nd	nd	nd	nd	nd	nd	nd	(32)
ORF48	Tegument protein G48	Late	no	ORF48.stop mutant deficient in the expression of ORF48 protein	↓>100x	Decreased lytic replication in the lungs and downstream splenic latency establishment and reactivation after i.n.; decreased splenic latency establishment and reactivation after i.p.	In vivo: lytic replication; latency and reactivation	↓~30-100x	nd	i.n., ↓~8x m i.p., ↓~2x	nd	i.n., ↓~10x i.p., wt i.p., ↓~10x n	i.n., high dose, ↓~8x i.n., low dose, ↓~10x i.p., wt	i.n., nd i.p., wt	nd	nd	nd	nd	nd	nd	nd	(53)
ORF49	Tegument protein G49	Early-late	no	ORF49.stop mutant deficient in the expression of ORF49 protein	↓>10x	Decreased lytic replication in the lungs and downstream splenic latency establishment and reactivation after i.n.	In vivo: lytic replication	↓~50x	nd	i.n., ↓~8x m i.p., nd	nd	i.n., essential i.p., nd	i.n., ↓~10x i.p., nd	nd	nd	nd	nd	nd	nd	nd	nd	(54, 55)
				F50 mutant carrying two loxP sites flanking ORF49 and ORF50 that enables conditional deletion of ORF49 and ORF50 i	essential	Severely decreased splenic latency and/or reactivation after i.n. and i.p in CD19-Cre mice		nd	nd	i.n., wt m i.p., nd	i.n., ↓~2x m i.p., nd	nd	i.n., ↓~10x i.p., >100x	i.n., ↓>100x i.p., nd	nd	nd	nd	nd	nd	nd	nd	(56)
ORF50	Replication and transcription activator (RTA)	Immediate early	yes	ORF50.stop mutant deficient in the expression of RTA	essential	Undetectable lytic and latent infection in vivo	In vivo: lytic replication; reactivation; disease	essential	nd	essential	essential	essential	nd	nd	nd	nd	nd	nd	nd	nd	nd	(57–59)
				G50DblKo mutant lacking both ORF50 distal and proximal promoters	essential	Significantly decreased lytic replication in the lungs and downstream splenic latency establishment and reactivation after i.n.; decreased splenic reactivation after i.p.; decreased latency establishment and reactivation in the PECs after i.p.; decreased lethality in IFNαβR-/- mice		↓~100x	nd	i.n., ↓~6.4x i.p., wt	nd	i.n., essential i.p., ↓~6.4x	nd	nd	i.n., nd i.p., ↓~3.8x	nd	i.n., nd i.p., essential	nd	nd	nd	Mortality in IFNαβR-/- mice: ↓~80%	(60)
				F50 mutant carrying two loxP sites flanking ORF49 and ORF50 that enables conditional deletion of ORF49 and ORF50 i	essential	Severely decreased splenic latency and/or reactivation after i.n. and i.p in CD19-Cre mice		nd	nd	i.n., wt m i.p., nd	i.n., ↓~2x m i.p., nd	nd	i.n., ↓~10x i.p., >100x	i.n., ↓>100x i.p., nd	nd	nd	nd	nd	nd	nd	nd	(56)
ORF51/M7	Envelope glycoprotein 150 (gp150), virion release	Late	no	M7.stop mutant deficient in the expression of gp150	defective in release of cell-free virus	Decreased sexual transmission from female to male mice	In vivo: lytic replication	wt	no	i.n., wt m i.p., nd	nd	i.n., wt i.p., nd	i.n., wt i.p., wt	nd	nd	nd	nd	nd	nd	yes	nd	(61–64)
ORF52	Tegument protein G52, virion morphogenesis and egress	Late	no	ORF52.stop mutant deficient in the expression of ORF52 protein	↓>100x	nd	In vitro: lytic replication	nd	nd	nd	nd	nd	nd	nd	nd	nd	nd	nd	nd	nd	nd	(65–67)
ORF53	Envelope glycoprotein N (gN)	Late	no	nd	nd	nd	Not analyzed	nd	nd	nd	nd	nd	nd	nd	nd	nd	nd	nd	nd	nd	nd	n/a
ORF54	Deoxyuridine triphosphatase (dUTPase)	Early	no	ORF54.stop mutant deficient in the expression of dUTPase	wt	Severely decreased splenic latency establishment after i.n.	In vivo: lytic; latency and reactivation	wt	nd	i.n., ↓>100x m i.p., nd	nd	nd	i.n., ↓~45x i.p., nd	nd	nd	nd	nd	nd	nd	nd	nd	(68)
				ORF54.DM mutant deficient in the dUTPase activity	wt	wt (BALB/c)		wt	nd	i.n., wt m i.p., nd	nd	nd	i.n., ↓~5x i.p., nd	nd	nd	nd	nd	nd	nd	nd	nd	(68)
				ORF54.CM mutant deficient in the dUTPase activity	nd	Transient decreased lytic replication in the lungs and downstream latency establishment and reactivation in the spleen after i.n. (C57BL/6)		Transient acute defect-wt o	nd	i.n., ↓~9.6x i.p., wt	i.n., wt i.p., nd	i.n., ↓~14.1x i.p., ↓~3x	nd	nd	i.n., nd i.p., wt	nd	i.n., nd i.p., ↓~3x	nd	nd	nd	nd	(52)
				ORF46.CM/ORF54.CM mutant deficient in the catalytic activity of both ORF46 and ORF54	wt	Severely decreased lytic replication in the lungs and downstream splenic latency establishment and reactivation after i.n.		↓~100x	nd	i.n., ↓~91.5x i.p., wt	i.n., ↓~2.8x i.p., wt	i.n., ↓~123.7x i.p., ~↑2.2x	nd	nd	i.n., nd i.p., ↓~2.2x	nd	i.n., nd i.p., wt	nd	nd	nd	nd	(52)
ORF55	Tegument protein UL51	Early-late	no	nd	nd	nd	Not analyzed	nd	nd	nd	nd	nd	nd	nd	nd	nd	nd	nd	nd	nd	nd	n/a
ORF56	Helicase/primase primase subunit	Early-late	no	nd	nd	nd	Not analyzed	nd	nd	nd	nd	nd	nd	nd	nd	nd	nd	nd	nd	nd	nd	n/a
M8	unknown	Immediate early	yes	nd	nd	nd	Not analyzed	nd	nd	nd	nd	nd	nd	nd	nd	nd	nd	nd	nd	nd	nd	n/a
ORF57	Multifunctional expression regulator	Immediate early	no	nd	nd	nd	Not analyzed	nd	nd	nd	nd	nd	nd	nd	nd	nd	nd	nd	nd	nd	nd	n/a
vMAP	Viral mitochondrial anti-apoptotic protein (vMAP)	Immediate early	no	vMAP.stop mutant deficient in the expression of vMAP	↓~10x	nd	In vitro: lytic replication	nd	nd	nd	nd	nd	nd	nd	nd	nd	nd	nd	nd	nd	nd	(69)
ORF58	Tegument protein UL43, cell binding, secondary envelopment	Late	no	ORF58.stop mutant deficient in the expression of ORF58 protein	wt-↓~10x k	nd	In vitro: lytic replication	nd	nd	nd	nd	nd	nd	nd	nd	nd	nd	nd	nd	nd	nd	(70)
ORF59	DNA polymerase processivity factor	Late	no	nd	nd	nd	Not analyzed	nd	nd	nd	nd	nd	nd	nd	nd	nd	nd	nd	nd	nd	nd	n/a
ORF60	Ribonucleotide reductase small subunit protein (RNR-S)	Early-late	no	ORF60.stop and ORF60 deletion mutants deficient in the expression of RNR-S	↓>100x	Decreased lytic replication in the nose and lungs after i.n.; decreased splenic latency maintenance after i.p.	In vivo: lytic replication; latency	↓>10x	nd	nd	i.n., ↓~5x m i.p., ↓~3x m	nd	nd	i.n., ↓~80x i.p., nd	nd	nd	nd	nd	nd	nd	nd	(71)
ORF61	Ribonucleotide reductase large subunit protein (RNR-L)	Late	no	ORF61.stop mutant deficient in the expression of RNR-L	↓>100x	Severely decreased lytic replication in the nose and lungs after i.n.	In vivo: lytic replication	↓>100x	nd	nd	i.n., ↓~8x m i.p., nd	nd	nd	i.n., ↓~80x i.p., nd	nd	nd	nd	nd	nd	nd	nd	(71, 72)
ORF62	Capsid triplex subunit 1	Late	no	nd	nd	nd	Not analyzed	nd	nd	nd	nd	nd	nd	nd	nd	nd	nd	nd	nd	nd	nd	n/a
ORF63	Tegument protein UL37, capsid trafficking	Early	no	ORF63.stop mutant deficient in the expression of ORF63 protein	↓~10x	Severely decreased lytic replication in the lungs and downstream splenic latency establishment after i.n.	In vivo: lytic replication	↓>100x	nd	i.n., ↓>100x m i.p., nd	nd	nd	i.n., ↓>100x i.p., nd	nd	nd	nd	nd	nd	nd	nd	nd	(73)
ORF64	Large tegument protein, immune evasion	Early	no	ORF64.C33Α mutant deficient in deubiquitinase activity of ORF64	↓~10x	Decreased splenic latency establishment and maintenance after i.n.; decreased acute replication in the spleen after i.p.	In vivo: lytic replication; latency	wt	nd	i.n., ↓~4x m i.p., wt m	i.n., ↓~5x m i.p., wt m	i.n., nd i.p., wt	nd	nd	nd	nd	nd	nd	nd	nd	nd	(74, 75)
ORF65/M9	Small capsid protein	Late	yes	nd	nd	nd	Not analyzed	nd	nd	nd	nd	nd	nd	nd	nd	nd	nd	nd	nd	nd	nd	n/a
ORF66	Protein UL49	Late	no	nd	nd	nd	Not analyzed	nd	nd	nd	nd	nd	nd	nd	nd	nd	nd	nd	nd	nd	nd	n/a
ORF67	Nuclear egress type 2 membrane protein	Late	no	ORF67.stop mutant deficient in the expression of ORF67 protein	↓>100x	nd	In vitro: lytic replication	nd	nd	nd	nd	nd	nd	nd	nd	nd	nd	nd	nd	nd	nd	(76)
ORF68	DNA packaging protein UL32	Early	yes	nd	nd	nd	Not analyzed	nd	nd	nd	nd	nd	nd	nd	nd	nd	nd	nd	nd	nd	nd	n/a
ORF69	Nuclear egress lamina protein	Late	yes	ORF69.stop mutant deficient in the expression of ORF69 protein	↓>100x	nd	In vitro: lytic replication	nd	nd	nd	nd	nd	nd	nd	nd	nd	nd	nd	nd	nd	nd	(76)
M10a/b/c	unknown	Early-late	yes	OriLytΔM10ΔTet mutant lacking M10a/b/c coding region	wt	wt	No phenotype	wt	nd	i.n., wt m i.p., nd	nd	i.n., wt i.p., nd	nd	nd	nd	nd	nd	nd	nd	nd	nd	(77)
ORF72	v-cyclin, a host cyclin D homolog, Cell cycle regulator	Early-late	yes	ORF72.LacZ, ORF72.stop, and ORF72 deletion mutants deficient in the expression of v-cyclin	wt	Decreased lytic replication in the lungs and downstream splenic reactivation after i.n.; severely decreased reactivation in the spleen and PECs after i.p; decreased LPD in β2m-/- mice	In vivo: lytic replication; reactivation; disease	↓~10x	nd	nd	i.n., nd i.p., wt	i.n., ↓~40x i.p., essential i.p., essential n	nd	nd	nd	i.n., nd i.p., wt	i.n., nd i.p., essential i.p., essential n	nd	nd	nd	Mortality in SCID mice: wt Mortality in IFNγR-/- mice: wt LPD in β2m-/- mice: ↓~30%	(9, 78–81)
				ORF72.E133V and ORF72.K104E mutants deficient in the binding and activation of cyclin-dependent kinases	wt	Decreased lytic replication in the lungs and downstream splenic reactivation after i.n.		↓~10x	nd	nd	nd	i.n., ↓~4-20x i.p., wt n	nd	nd	nd	nd	i.n., nd i.p., wt n	nd	nd	nd	nd	(80)
M11	vBcl-2, a host Bcl-2 homolog, anti-apoptotic	Early-late	yes	M11.stop mutant deficient in the expression of vBcl-2	wt	Decreased splenic latency establishment after i.n.; decreased reactivation in the PECs after i.p.; decreased lethality in IFNγR-/- mice; decreased LPD in β2m-/- mice	In vivo: latency and/or reactivation; disease	wt	nd	i.n., ↓~10x m i.p., nd	nd	nd	i.n., ↓~10-20x i.p., nd	nd	i.n., nd i.p., wt	i.n., nd i.p., wt	i.n., nd i.p., ↓~4-5x i.p., ↓~4-5x n	nd	nd	nd	Mortality in IFNγR-/- mice: ↓~40% Mortality in Rag1-/- mice: wt Virulence in CD1 mice: wt LPD in β2m-/- mice: ↓~30%	(9, 82, 83)
ORF73	Latency-associated nuclear antigen (mLANA), episome maintenance	Immediate early	yes	ORF73.stop and ORF73 deletion mutants deficient in the expression of mLANA	wt	Decreased lytic replication in the lungs and downstream splenic latency establishment and maintenance, and reactivation after i.n.; decreased splenic latency establishment and reactivation after i.p.; decreased reactivation in the PECs after i.p.	In vivo: lytic replication; latency and reactivation	↓~10x	nd	i.n., ↓˃100x m i.p., ↓~5-50x	i.n., ↓~10x m i.p., wt	i.n., essential i.p., essential	i.n., essential i.p., nd	i.n., essential i.p., nd	i.n., nd i.p., wt	nd	i.n., nd i.p., ↓~100x	nd	nd	nd	Mortality in Rag1-/- mice: wt Mortality in IFNαβR-/- mice: wt	(84–88)
				ORF73.loxP mutant carrying two loxP sites flanking ORF73 that enables conditional deletion of mLANA i	wt	Severely decreased splenic latency establishment and reactivation after i.n. and i.p. in CD19-Cre mice		wt	nd	i.n., essential i.p., ↓~9.4x	nd	i.n., essential i.p., essential	nd	nd	i.n., nd i.p., ↓~2.5x	nd	i.n., nd i.p., ↑~2.1x	nd	nd	nd	nd	(88)
				ORF73.vSOCS mutant carrying alanine substitutions for SOCS-box-like motif in ORF73 that is deficient in inhibiting NF-kB activity	wt	Severely decreased splenic latency and/or reactivation after i.n.		wt	nd	nd	nd	nd	i.n., ↓˃100x i.p., nd	nd	nd	nd	nd	nd	nd	nd	nd	(89)
				ORF73 V199A, P203A/P206A, and V199A/L202A mutants deficient in E3 ubiquitin ligase activity of mLANA	wt	Decreased splenic latency establishment after i.n.		wt	nd	i.n., ↓~4.4-12.4x i.p., nd	nd	nd	nd	nd	nd	nd	nd	nd	nd	nd	nd	(90)
ORF74	A host G protein coupled receptor homolog (vGPCR)	Early-late	yes	ORF74.stop and ORF74.Δ440 mutants deficient in the expression of vGPCR	wt	Decreased splenic reactivation after i.p.; increased latency maintenance in the PECs after i.p.	In vivo: latency and/or reactivation	wt	nd	i.n., nd i.p., wt	i.n., nd i.p., wt	i.n., nd i.p., high dose, wt i.p., low dose, ↓~3x	nd	nd	i.n., nd i.p., wt	i.n., nd i.p., ↑~10x	i.n., nd i.p., high dose, wt i.p., low dose, wt	nd	nd	nd	Mortality in Rag1-/- mice: wt Virulence in CD1 mice: wt LPD in β2m-/- mice: wt	(9, 91, 92)
ORF75C	Tegument protein G75C	Late	yes	ORF75C.stop mutant deficient in the expression of ORF75C protein	essential	Severely decreased lytic replication in the lungs and downstream splenic latency in the maintenance phase after i.n.	In vivo: lytic replication	↓~100x	nd	nd	i.n., ↓~10x i.p., nd	nd	nd	nd	nd	nd	nd	nd	nd	nd	nd	(93, 94)
ORF75B	Tegument protein G75B	Early	yes	ORF75B.stop mutant deficient in the expression of ORF75B protein	wt	wt	No phenotype	wt	no	i.n., wt i.p., nd	nd	i.n., wt i.p., nd	nd	nd	nd	nd	nd	nd	nd	nd	nd	(95)
ORF75A	Tegument protein G75A	Immediate early/Early-late	yes	ORF75A.stop mutant deficient in the expression of ORF75A protein	wt	Decreased lytic replication in the lungs and downstream splenic latency establishment and reactivation after i.n.; decreased splenic reactivation after i.p.	In vivo: lytic replication; reactivation	↓~10-100x	nd	i.n., ↓~20-80x i.p., wt	i.n., wt i.p., wt	i.n., ↓˃100x i.p., ↓~5x	nd	nd	i.n., nd i.p., wt	nd	i.n., nd i.p., wt	nd	nd	nd	nd	(95)
M12	unknown	Early	no	nd	nd	nd	Not analyzed	nd	nd	nd	nd	nd	nd	nd	nd	nd	nd	nd	nd	nd	nd	n/a
M13	unknown	Immediate early	no	nd	nd	nd	Not analyzed	nd	nd	nd	nd	nd	nd	nd	nd	nd	nd	nd	nd	nd	nd	n/a
M14	unknown	Immediate early	no	nd	nd	nd	Not analyzed	nd	nd	nd	nd	nd	nd	nd	nd	nd	nd	nd	nd	nd	nd	n/a
Left oriLyt	Lytic replication	nd	no	Δleft oriLyt mutant lacking the nucleotides 26232-26373 of the genome	wt-↓100x l	Decreased lytic replication in the lungs and downstream splenic latency establishment and reactivation after i.n.; decreased latency establishment and reactivation in the PECs after i.p.	In vivo: lytic replication	↓~20x	nd	i.n., ↓~5-10x m i.p., nd	i.n., wt i.p., nd	i.n., ↓~5.4x i.p., nd	nd	nd	i.n., nd i.p., ↓~5-10x m	nd	i.n., nd i.p., ↓~5.8x	nd	nd	nd	nd	(96)
Right oriLyt	Lytic replication	nd	no	Δright oriLyt and Δ201nt mutants lacking the nucleotides 101530-101731 of the genome	wt-↓100x l	Decreased lytic replication in the lungs and downstream splenic latency establishment and reactivation after i.n.; decreased latency establishment and reactivation in the PECs after i.p.	In vivo: lytic replication	↓~20-100x	nd	i.n., ↓~5-10x m i.p., nd	i.n., wt i.p., nd	i.n., ↓~25.4x i.p., nd	nd	nd	i.n., nd i.p., ↓~5-10x m	nd	i.n., nd i.p., ↓~4.3x	nd	nd	nd	nd	(77, 96, 97)
The 40 bp internal repeat	unknown	nd	no	Delta 40 bp mutant lacking the 40 bp repeat	wt	Decreased splenic latency establishment and reactivation after i.n.	In vivo: latency and/or reactivation	wt	nd	i.n., ↓~4x m i.p., nd	i.n., wt m i.p., nd	i.n., ↓~2x i.p., nd	nd	nd	nd	nd	nd	nd	nd	nd	nd	(27)
The 100 bp internal repeat	unknown	nd	no	Delta 100 bp mutant lacking the 100 bp repeat	wt	nd	No phenotype	nd	nd	nd	nd	nd	nd	nd	nd	nd	nd	nd	nd	nd	nd	(27)
Notes	a Abbreviations: TMER, tRNA-miRNA encoded RNAs; ORF, open reading frame; oriLy, lytic origin of replication; wt, the phenotypes observed resembling those of MHV68 wildtype virus; nd, not determined; ↓, decreased; ↑, increased; i.n., intranasal inoculation; i.p. intraperitoneal inoculation; PECs, peritoneal exudate cells; LPD, lymphoproliferative disease; IFNγ-/- mice, interferon γ deficient mice …
Literature cited	1. Diebel KW, Oko LM, Medina EM, Niemeyer BF, Warren CJ, et al. 2015. Gammaherpesvirus small noncoding RNAs are bifunctional elements that regulate infection and contribute to virulence in vivo. MBio. 6(1):e01670-14 2. Steer B, Strehle M, Sattler C, Bund D, Flach B, et al. 2016. The small noncoding RNAs (sncRNAs) of murine gammaherpesvirus 68 (MHV-68) are involved in regulating the latent-to-lyti…
